# Supplementary material for: Curcumin plays a synergistic role in combination with HSV-TK/GCV in inhibiting growth of murine B16 melanoma cells and melanoma xenografts
Source: PeerJ. 2019 Sep 20;7:e7760. doi: 10.7717/peerj.7760 (PMC6756137; doi:10.7717/peerj.7760)
Supplement: Data S1 — The raw data of the MTT assays, the flow cytometry assays, Western Blot assays, and the animal studies. [file peerj-07-7760-s001.zip › raw data/MTT assay/MTT assay.xls]

## Sheet: Sheet1
Fig. 1A
48h
NO CELL	0.046	0.046	0.046	0.044
0		0.176		0.177	0.182
5	0.165	0.171	0.147	0.16	0.171	0.165
10	0.165	0.171	0.139	0.143	0.128	0.14
20	0.121	0.054	0.12	0.119	0.07	0.107
40	0.084	0.075	0.078	0.075	0.079	0.077
80	0.048	0.053	0.053	0.052	0.049	0.047
100	0.046	0.052	0.053	0.046	0.048	0.049
Fig. 1B
72h
NO CELL	0.039	0.038	0.039	0.04
0		0.582	0.569	0.55	0.564
5	0.324	0.308	0.411	0.453	0.418
10	0.341	0.342	0.345	0.365	0.331
20	0.199	0.181	0.211	0.163	0.195
40	0.079	0.088	0.088	0.079	0.08
80	0.04	0.045	0.038	0.039	0.041
100	0.039	0.039	0.039	0.038	0.039
Fig. 3A
0uM GCV					0uM GCV				MEAN
0%tk	1.275	1.224	1.217	1.23867	0%tk	-2.93298	1.18433	1.74946	0.000269106
15uM GCV					15uM GCV
0%tk	1.215	1.144	1.209	1.18933	0%tk	1.91092	7.64288	2.39531	3.98304
20%tk	1.04	1.034	1.025	1.033	20%tk	16.039	16.5234	17.25	16.6041
40%tk	0.77	0.83	0.802	0.800667	40%tk	37.8366	32.9926	35.2531	35.3608
80%tk	0.541625	0.532244	0.515357	0.529742	80%tk	56.2736	57.031	58.3943	57.233
100%tk	0.301	0.307	0.305	0.304333	100%tk	75.6997	75.2154	75.3768	75.4306
Fig. 3B
	20%TK cell	48h	MTT	n=7
NO CELL	Control	CUR5	CUR10	CUR20	TK/GCV	CUR5+TK/GCVG	CUR10+TK/GCV	CUR20+TK/GCV
0.126	1.193	1.191	0.931	0.765	0.889	0.633	0.728	0.606
0.152	1.122	1.125	1.008	0.782	0.932	0.814	0.865	0.568
0.145	1.129	1.092	0.939	0.815	1.146	0.786	0.694	0.574
0.16	1.148	1.043	0.994	0.788	0.988	0.728	0.807	0.605
0.155	1.014	1.127	0.963	0.791	0.909	0.864	0.712	0.729
0.146	1.279	1.078	1.041	0.757	0.998	0.848	0.583	0.582
0.162	1.108	0.961	0.978	0.778	0.969	0.619	0.606	0.557
0.162	1.129
	1.042	1.04	0.78	0.614	0.738	0.482	0.577	0.455
0.151	0.971	0.974	0.857	0.631	0.781	0.663	0.714	0.417
	0.978	0.941	0.788	0.664	0.995	0.635	0.543	0.423
	0.997	0.892	0.843	0.637	0.837	0.577	0.656	0.454
	0.863	0.976	0.812	0.64	0.758	0.713	0.561	0.578
	1.128	0.927	0.89	0.606	0.847	0.697	0.432	0.431
	0.957	0.81	0.827	0.627	0.818	0.468	0.455	0.406
	0.978
	0.98925
Fig. 3C
B16 CUR+AGA	48h		MTT	20%tk+CELL
			OD
NO CELL CON	0.199	0.198	0.199	0.2
1.Control 0	1.775	1.735	1.891	1.994	1.887	1.896
2.AGA 15	1.705	1.732	1.859	1.944	1.69	1.844
3. Cur 5	1.802	1.771	1.835	1.783	1.798	1.794
4.CUR5+AGA15	1.645	1.668	1.777	1.658	1.66	1.788
5. tk+/GCV 15	1.592	1.499	1.521	1.674	1.607	1.589
6. Cur5+tk+/GCV15	1.474	1.372	1.441	1.367	1.387	1.418
7.（Cur5+AGA15）+tk+/GCV15	1.619	1.522	1.434	1.578	1.615	1.697
