# Supplementary material for: Curcumin plays a synergistic role in combination with HSV-TK/GCV in inhibiting growth of murine B16 melanoma cells and melanoma xenografts
Source: PeerJ. 2019 Sep 20;7:e7760. doi: 10.7717/peerj.7760 (PMC6756137; doi:10.7717/peerj.7760)
Supplement: Data S1 — The raw data of the MTT assays, the flow cytometry assays, Western Blot assays, and the animal studies. [file peerj-07-7760-s001.zip › raw data/Western Blot/WB.xls]

## Sheet: Sheet1
	Cx32				Cx43
0	1	1.00015	0.999998		0.999997	0.999999	1
5 μM	1.70718	3.08835	4.00365		1.25701	1.09753	2.00817
10 μM	1.54523	3.42626	5.11535		7.69392	2.11111	2.89191
20 μM	2.31786	3.8039	6.02335		9.24286	2.52528	6.39417
