# Supplementary material for: Curcumin plays a synergistic role in combination with HSV-TK/GCV in inhibiting growth of murine B16 melanoma cells and melanoma xenografts
Source: PeerJ. 2019 Sep 20;7:e7760. doi: 10.7717/peerj.7760 (PMC6756137; doi:10.7717/peerj.7760)
Supplement: Data S1 — The raw data of the MTT assays, the flow cytometry assays, Western Blot assays, and the animal studies. [file peerj-07-7760-s001.zip › raw data/bystander effect analysis/bystander effect analysis .xlsx]

## Sheet: Sheet1
			the apoptosis rate of red cells
		group	NO.1UR	NO.2UR	NO.3UR	NO.4UR	MEAN UR	SD	Q
		CONTROL CUR 0	6.53	4.43	11.79	11.92	8.6675	3.77951
		CUR 10	11.61	7.08	19	18.19	13.97	5.6613
		CUR 20	13.56	32.72	26.86	29.69	25.7075	8.44444
		CUR 0+TK/GCV	10.16	6.59	15.58	12.85	11.295	3.8386
		CUR 10+TK/GCV	16.98	25.61	28.75	38.02	27.34	8.68664	2.39647
		CUR 20+TK/GCV	27.57	56.88	34.33	44.07	40.7125	12.7295	1.66719
