# Supplementary material for: Curcumin plays a synergistic role in combination with HSV-TK/GCV in inhibiting growth of murine B16 melanoma cells and melanoma xenografts
Source: PeerJ. 2019 Sep 20;7:e7760. doi: 10.7717/peerj.7760 (PMC6756137; doi:10.7717/peerj.7760)
Supplement: Data S1 — The raw data of the MTT assays, the flow cytometry assays, Western Blot assays, and the animal studies. [file peerj-07-7760-s001.zip › raw data/dye transfer assay/dye transfer assay.xlsx]

## Sheet: Sheet1
ctrl	1.25 μM	2.5 μM	5 μM	10 μM	20 μM
0.143541	0.188045	0.194444	0.195	0.225554	0.39769
0.168512	0.187266	0.2	0.203	0.230159	0.397351
0.174074	0.190715	0.201011	0.211	0.235139	0.40625
0.162042	0.188675	0.198485	0.203	0.230284	0.40043
0.0162623	0.001809	0.00353581	0.008	0.00479352	0.00504289
