# Supplementary material for: Curcumin plays a synergistic role in combination with HSV-TK/GCV in inhibiting growth of murine B16 melanoma cells and melanoma xenografts
Source: PeerJ. 2019 Sep 20;7:e7760. doi: 10.7717/peerj.7760 (PMC6756137; doi:10.7717/peerj.7760)
Supplement: Data S1 — The raw data of the MTT assays, the flow cytometry assays, Western Blot assays, and the animal studies. [file peerj-07-7760-s001.zip › raw data/in-vivo study/tumor mass and volume.xls]

## Sheet: Sheet1
	Tumor mass (g)
mouse	Ctrl	20%TK	40%TK	80%TK
1	2.4	1.04	0.87	0.19
2	1.79	1.43	0.72	2.05
3	1.6	1.65	0.28	0
4	1.49	1.62	1.51	0
5	0.78	1.51	0.19	0
6	1.16	0.92	1.08	0
7	0.74	0.89	0.6	0
8		0.12	0.04	0
Mass		Tumor (g)
mouse	CON	30%TK/GCV	CUR	CUR+30%TK/GCV
1	0.213	0.178	0.277	0.128
2	0.162	0.256	0.539	0.086
3	0.258	0.304	0.226	0.284
4	0.662	0.21	0.195	0.258
5	0.235	0.404	0.3	0.138
6	0.49	0.476	0.2	0.094
7	0.346	0.176	0.105	0.093
8	0.7	0.172	0.113	0.002
9	0.354	0.268	0.159	0.05
10	0.122	0.641	0.27	0.321
11	0.8	0.188	1.01	0.398
12	0.34	0.206	0.178	0.209
13	0.43	0.26	0.282	0.145
14	0.806	0.372	0.385	0
15	0.962	0.544	0.323	0.577
16	0.721	0.467	1.477	0.065
N	16	16	16	16
Volumes
11th day	CON	GCV	CUR	CUR+GCV
1	0	0	0	0
2	0	0.00977976	0	0
3	0.0106068	0	0	0.0328662
4	0	0	0	0
5	0	0	0	0
6	0	0.0426033	0	0
7	0	0.0344064	0	0
8	0.0374764	0	0	0
9	0	0	0	0
10	0	0.0367041	0	0
11	0.0098784	0	0.0723109	0
12	0	0	0	0
13	0	0	0	0
14	0.0423729	0.0233592	0	0
15	0.0391606	0	0	0.0299428
16	0.0183501	0	0	0
n	16	16	16	16
	12th day	CON	GCV	CUR	CUR+GCV
	1	0.0369115	0.0379758	0.0358747	0.0156952
	2	0	0	0.38808	0.0172272
	3	0.0829871	0	0	0.331927
	4	0.370781	0	0.0369115	0.011926
	5	0.0346545	0.040022	0.1683	0.0367575
	6	0.606764	0.0356522	0.0462104	0.0358747
	7	0	0	0.0404695	0.0329023
	8	0.383665	0	0.0371189	0
	9	0.161451	0	0.0174891	0
	10	0	0.386972	0.0456478	0.242941
	11	0.370434	0	0.601941	0.0464498
	12	0.0386312	0.0156602	0	0
	13	0.0875267	0.27132	0.0156131	0
	14	0.226974	0.298285	0.156406	0
	15	0.469125	0.305716	0	0.172311
	16	0.562169	0.169867	0.869945	0
	n	16	16	16	16
13th day	CON	GCV	CUR	CUR+GCV
1	0.0651264	0.355955	0.0276348	0.0276348
2	0.0280017	0.23328	0.452045	0.145548
3	0.163647	0.0082014	0.298518	0.382133
4	0.803257	0.06416	0.261304	0.21367
5	0.0274521	0.318719	0.143131	0.0276348
6	0.50461	0.3072	0.212137	0.0273615
7	0.211364	0.26928	0.146557	0.0280017
8	0.642984	0.208877	0.0651264	0
9	0.302331	0.0276348	0.0273615	0
10	0	0.211595	0.146801	0.262136
11	0.837046	0.535937	0.445907	0.340712
12	0.02709	0.06416	0.158705	0.0651264
13	0.38569	0.0274521	0.388982	0.0654496
14	0.272098	0.492976	0.294775	0
15	0.691778	0.731898	0.280436	0.212719
16	0.455298	0.4455	0.635143	0.0651264
n	16	16	16	16
14th day	CON	GCV	CUR	CUR+GCV
1	0.12777	0.258935	0.494212	0.064642
2	0.126254	0.286853	0.479186	0.22947
3	0.413051	0.008161	0.367872	0.40964
4	1.25978	0.435715	0.411399	0.243923
5	0.420465	0.44775	0.353494	0.126758
6	0.420465	0.454064	0.308524	0.0649636
7	0.322698	0.600517	0.380633	0.0651264
8	0.966253	0.454064	0.221714	0
9	0.558566	0.327554	0.126758	0
10	0.008161	0.36554	0.298882	0.55264
11	0.823784	0.411814	1.10918	0.424009
12	0.008161	0.264467	0.0276348	0.126758
13	0.568355	0.246785	0.312572	0.285679
14	0.576056	0.418498	0.425964	0
15	1.206	0.646798	0.69524	0.457456
16	0.8281	0.400796	0.364968	0.0274521
n	16	16	16	16
